# Supplementary material for: Long-range atmospheric transport of microplastics across the southern hemisphere
Source: Nat Commun. 2023 Nov 30;14:7898. doi: 10.1038/s41467-023-43695-0 (PMC10689495; doi:10.1038/s41467-023-43695-0)
Supplement: Supplementary file 3 — Source Data [file 41467_2023_43695_MOESM3_ESM.xlsx]

## Sheet: Figure1A
Figure 1A MPs fibers number concentrations (n·m-3)
N-Low	Low	Mid	High	Antarctica	N-Low	Low	Mid	High	Antarctica
0.0391414	0.0302924	0.0443356	0.0161	0.000888403	0.113636	0.0699056	0.103839	0.0654	0.007107
0.0256926	0.0301277	0.0258922	0.0213	0.00550705	0.0759607	0.0457942	0.0788022	0.0718	0.009178
0.0210438	0.0413039	0.02	0.0284394		0.0431397	0.0736772	0.0755	0.0675435
0.0146257		0.0353	0.0309385		0.0864247		0.0774	0.0378137
0.0290849		0.0392	0.0317125		0.102836		0.0715	0.104534
		0.024	0.0342231				0.0958	0.0866986
			0.025					0.0832
			0.0321					0.0618
			0.0299					0.069
			0.0147					0.0612
Note: Data are from both the 1st and 2nd analysis with 100% particles measured.

## Sheet: Figure1B
Figure 1B MPs fragments number concentrations (n·m-3)
N-Low	Low	Mid	High	Antarctica	N-Low	Low	Mid	High	Antarctica
0.00883838	0.0104858	0.00350017	0.0034	0.001777	0.0189394	0.0279623	0.0233345	0.0161	0.007996
0.0122878	0.0120511	0.00562873	0.0034	0.002754	0.0223414	0.0277175	0.0168862	0.0146	0.006425
0.0105219	0.00669792	0.0045	0.00592487		0.0368266	0.0256754	0.0109	0.0165896
0.00797766		0.0046	0.00458348		0.0385587		0.0102	0.0320843
0.0114262		0.0058	0.00469814		0.0218136		0.0115	0.0234907
		0.0057	0.0102669				0.0125	0.0193931
			0.0036					0.0107
			0.0092					0.0057
			0.0041					0.0155
			0.0078					0.0095
Note: Data are from both the 1st and 2nd analysis with 100% particles measured.

## Sheet: Figure1C
Figure 1C MPs fibers number concentrations (n·m-3) versus latitudes (°)
Latitude (°)	MPs fibers (n·m-3）
30.2017	0.0391414
24.9708	0.0256926
18.6733	0.0210438
12.7883	0.0146257
5.1183	0.0290849
-4.7144	0.0302924
-13.657	0.0301277
-24.0535	0.0413039
-34.2737	0.0443356
-44.4146	0.0258922
-45.8491	0.02
-54.2436	0.0353
-60.3355	0.0392
-60.8916	0.024
-61.6494	0.0161
-64.0417	0.0213
-64.3882	0.0284394
-64.7367	0.0309385
-65.1668	0.0317125
-65.2672	0.0342231
-65.4187	0.025
-65.6164	0.0321
Note: Data are from both the 1st and 2nd analysis with 100% particles measured.

## Sheet: Figure1D
Figure 1D MPs fragments number concentrations (n·m-3) versus latitudes (°)
Latitude (°)	MPs fragements (n·m-3）
30.2017	0.00883838
24.9708	0.0122878
18.6733	0.0105219
12.7883	0.00797766
5.1183	0.0114262
-4.7144	0.0104858
-13.657	0.0120511
-24.0535	0.00669792
-34.2737	0.00350017
-44.4146	0.00562873
-45.8491	0.0045
-54.2436	0.0046
-60.3355	0.0058
-60.8916	0.0057
-61.6494	0.0034
-64.0417	0.0034
-64.3882	0.00592487
-64.7367	0.00458348
-65.1668	0.00469814
-65.2672	0.0102669
-65.4187	0.0036
-65.6164	0.0092
Note: Data are from both the 1st and 2nd analysis with 100% particles measured.

## Sheet: Figure1E
Figure 1E Non-plastic fibers number concentrations (n·m-3) versus latitudes (°)
Latitude (°)	Non-plastic fibers (n·m-3）
30.2017	0.113636
24.9708	0.0759607
18.6733	0.0431397
12.7883	0.0864247
5.1183	0.102836
-4.7144	0.0699056
-13.657	0.0457942
-24.0535	0.0736772
-34.2737	0.103839
-44.4146	0.0788022
-45.8491	0.0755
-54.2436	0.0774
-60.3355	0.0715
-60.8916	0.0958
-61.6494	0.0654
-64.0417	0.0718
-64.3882	0.0675435
-64.7367	0.0378137
-65.1668	0.104534
-65.2672	0.0866986
-65.4187	0.0832
-65.6164	0.0618
Note: Data are from both the 1st and 2nd analysis with 100% particles measured.

## Sheet: Figure1F
Figure 1F Non-plastic fragments number concentrations (n·m-3) versus latitudes (°)
Latitude (°)	Non-plastic fragments (n·m-3）
30.2017	0.0189394
24.9708	0.0223414
18.6733	0.0368266
12.7883	0.0385587
5.1183	0.0218136
-4.7144	0.0279623
-13.657	0.0277175
-24.0535	0.0256754
-34.2737	0.0233345
-44.4146	0.0168862
-45.8491	0.0109
-54.2436	0.0102
-60.3355	0.0115
-60.8916	0.0125
-61.6494	0.0161
-64.0417	0.0146
-64.3882	0.0165896
-64.7367	0.0320843
-65.1668	0.0234907
-65.2672	0.0193931
-65.4187	0.0107
-65.6164	0.0057
Note: Data are from both the 1st and 2nd analysis with 100% particles measured.

## Sheet: Figure 2A
Figure2A_Micro-FTIR spectrum
Wavenumber (cm-1)	Absorbance
675	0.00421376
679	0.00157005
683	0.00141826
687	0.00182966
690	0.003141
694	0.00348304
698	0.00388175
702	0.00438942
706	0.00467177
710	0.00441014
714	0.00381457
717	0.00287188
721	0.00236589
725	0.00186049
729	0.00135547
733	0.000515456
737	0
741	0.000320671
744	0.000872457
748	0.000891795
752	0.001321
756	0.00179685
760	0.00221025
764	0.00304448
768	0.00429512
771	0.0062035
775	0.00797224
779	0.0092957
783	0.0100732
787	0.0111395
791	0.0123203
795	0.0132948
798	0.0134579
802	0.0127689
806	0.0117119
810	0.0107675
814	0.00988196
818	0.00932949
822	0.00884278
825	0.00848963
829	0.00783149
833	0.00712559
837	0.00653087
841	0.00633525
845	0.00613964
849	0.00599697
852	0.00576591
856	0.00587352
860	0.00625051
864	0.00694603
868	0.00813782
872	0.0106296
876	0.0124531
879	0.0128639
883	0.0124007
887	0.0123794
891	0.0127414
895	0.0136106
899	0.014131
903	0.0145209
906	0.0146734
910	0.0147003
914	0.0148427
918	0.0153114
922	0.0154793
926	0.0158645
930	0.0161931
933	0.0168978
937	0.0174449
941	0.0181324
945	0.0185804
949	0.0193121
953	0.0200486
957	0.0210819
960	0.0225341
964	0.0241478
968	0.0257843
972	0.0276712
976	0.0300641
980	0.0338008
984	0.0375074
987	0.0414822
991	0.04375
995	0.0462912
999	0.0489442
1000	0.0518921
1010	0.0524404
1010	0.057262
1010	0.0575418
1020	0.0578483
1020	0.0592447
1030	0.0596895
1030	0.0601472
1030	0.0618946
1040	0.0613902
1040	0.0595745
1050	0.0592912
1050	0.0590108
1050	0.0601624
1060	0.0602057
1060	0.0567273
1060	0.0557096
1070	0.0546918
1070	0.0520216
1080	0.0513279
1080	0.0475218
1080	0.0473286
1090	0.0471354
1090	0.0467263
1100	0.0466632
1100	0.0466001
1100	0.0479185
1110	0.0481459
1110	0.0460393
1110	0.0448887
1120	0.0437592
1120	0.0399123
1130	0.0390246
1130	0.0337594
1130	0.033296
1140	0.0328364
1140	0.0329699
1150	0.0335452
1150	0.0341333
1150	0.0375772
1160	0.0382133
1160	0.0346348
1160	0.032744
1170	0.030866
1170	0.0241178
1180	0.0226494
1180	0.0154502
1180	0.0152684
1190	0.0151013
1190	0.0144198
1200	0.0145967
1200	0.0147904
1200	0.0142061
1210	0.0140028
1210	0.0107823
1210	0.0107591
1220	0.0107323
1220	0.0108867
1230	0.0111283
1230	0.0112468
1230	0.0113415
1240	0.0114409
1240	0.0111654
1250	0.0112379
1250	0.0113076
1250	0.00885337
1260	0.00885628
1260	0.0081185
1270	0.00789532
1270	0.00766567
1270	0.00512314
1280	0.00498737
1280	0.00368659
1280	0.00338726
1290	0.00308154
1290	0.00152772
1300	0.00142177
1300	0.00131299
1300	0.00335408
1310	0.00423989
1310	0.00811346
1320	0.00905096
1320	0.00998847
1320	0.00738048
1330	0.00703671
1330	0.00831301
1330	0.00887645
1340	0.00943989
1340	0.00673717
1350	0.00627916
1350	0.00762919
1350	0.00809836
1360	0.00856753
1360	0.00900066
1370	0.00923771
1370	0.00947476
1370	0.011151
1380	0.0107115
1380	0.00777905
1380	0.00776085
1390	0.00774266
1390	0.00779637
1400	0.00807914
1400	0.0090502
1400	0.00993815
1410	0.0108261
1410	0.0135665
1420	0.0141326
1420	0.0146987
1420	0.0173414
1430	0.0179817
1430	0.0178
1430	0.0167431
1440	0.0156863
1440	0.0156705
1450	0.0158852
1450	0.0178792
1450	0.0167307
1460	0.0155821
1460	0.0123995
1470	0.0122876
1470	0.0121757
1470	0.00584696
1480	0.00453702
1480	0.00319732
1480	0.00278458
1490	0.00236449
1490	0.00259306
1500	0.00341613
1500	0.00265784
1500	0.0027252
1510	0.00279867
1510	0.00482411
1520	0.00503773
1520	0.00525237
1520	0.0075722
1530	0.00705638
1530	0.00617133
1540	0.00682191
1540	0.00747249
1540	0.0066007
1550	0.00624817
1550	0.00732257
1550	0.00515996
1560	0.00299096
1560	0.00284331
1570	0.00375662
1570	0.00466994
1570	0.00617232
1580	0.00618214
1580	0.00511318
1590	0.00537418
1590	0.00563518
1590	0.00721109
1600	0.00742695
1600	0.00933735
1600	0.00978122
1610	0.0102251
1610	0.0120473
1620	0.0128132
1620	0.0133944
1620	0.0135646
1630	0.0137349
1630	0.0147479
1640	0.0149411
1640	0.0151343
1640	0.0206926
1650	0.0211418
1650	0.0187346
1650	0.0193215
1660	0.0199084
1660	0.0189436
1670	0.0184209
1670	0.0146644
1670	0.0149719
1680	0.0152795
1680	0.0149515
1690	0.0142548
1690	0.013558
1690	0.0132364
1700	0.0133159
1700	0.0102308
1700	0.0107627
1710	0.0112946
1710	0.0152299
1720	0.0163587
1720	0.021123
1720	0.0222651
1730	0.0234071
1730	0.0261677
1740	0.0254529
1740	0.0247381
1740	0.0157177
1750	0.0144577
1750	0.00378676
1750	0.00345153
1760	0.00311019
1760	0.001744
1770	0.00170623
1770	0.000107214
1770	0.000306604
1780	0.000505993
1780	0.000613703
1790	0.000747463
1790	0.000881223
1790	0.00247736
1800	0.0023474
1800	0.000664563
1810	0.000491359
1810	0.000318154
1810	0.000115937
1820	0.000205484
1820	0.000586612
1820	0.00036942
1830	0.000152227
1830	1.39e-17
1840	0.000388306
1840	0.000771371
1840	0.0017577
1850	0.00141669
1850	0.000683692
1860	0.00080199
1860	0.000918262
1860	0.00253855
1870	0.00253988
1870	0.00120316
1870	0.00135554
1880	0.00150522
1880	0.00166904
1890	0.00174825
1890	0.00221838
1890	0.00213713
1900	0.00205588
1900	0.00215939
1910	0.00238034
1910	0.00259723
1910	0.00302806
1920	0.00302072
1920	0.00291967
1920	0.00275783
1930	0.00259599
1930	0.00306824
1940	0.00326969
1940	0.00424485
1940	0.00416486
1950	0.00408487
1950	0.00411504
1960	0.0042735
1960	0.00443056
1960	0.00558616
1970	0.00549929
1970	0.00470245
1970	0.00454895
1980	0.00439544
1980	0.0043114
1990	0.00451339
1990	0.00376041
1990	0.0035848
2000	0.0034092
2000	0.0042738
2010	0.00434055
2010	0.00440729
2010	0.00528264
2020	0.00534982
2020	0.00471421
2020	0.0043804
2030	0.0040466
2030	0.00392712
2040	0.00397173
2040	0.0036041
2040	0.00358192
2050	0.00355975
2050	0.00323567
2060	0.00308006
2060	0.00292445
2060	0.0030938
2070	0.00291592
2070	0.00252644
2080	0.00223761
2080	0.00194879
2080	0.00158605
2090	0.00180919
2090	0.00209965
2090	0.00203333
2100	0.00196666
2100	0.00212723
2110	0.00205928
2110	0.00199336
2110	0.00243025
2120	0.00234743
2120	0.00196746
2130	0.00186509
2130	0.00176542
2130	0.00249001
2140	0.00248414
2140	0.00305867
2140	0.00303703
2150	0.00301539
2150	0.00329225
2160	0.00347816
2160	0.00418347
2160	0.00395232
2170	0.00372118
2170	0.00280408
2180	0.00259573
2180	0.00238738
2180	0.00279898
2190	0.00278156
2190	0.00215338
2190	0.0019514
2200	0.00174942
2200	0.00185228
2210	0.00194576
2210	0.00243734
2210	0.00237602
2220	0.0023147
2220	0.00246201
2230	0.00260178
2230	0.00274155
2230	0.00259061
2240	0.00252926
2240	0.00226716
2240	0.00231752
2250	0.00236788
2250	0.0021428
2260	0.00212819
2260	0.00227705
2260	0.00215078
2270	0.00202451
2270	0.00122884
2280	0.00103599
2280	0.000843143
2280	0.00133752
2290	0.00145669
2290	0.00247241
2290	0.00268146
2300	0.00289051
2300	0.00369013
2310	0.00383249
2310	0.003504
2310	0.00360148
2320	0.00369896
2320	0.00339756
2330	0.00329333
2330	0.0031891
2330	0.0010944
2340	0.000973118
2340	0.000763737
2350	0.000381698
2350	2.08e-16
2350	0.000240228
2360	0.00052137
2360	0.00127167
2360	0.00129801
2370	0.00132434
2370	0.00176203
2380	0.00190012
2380	0.00203821
2380	0.00191929
2390	0.00167762
2390	0.00110065
2400	0.00103777
2400	0.000974899
2400	0.00160489
2410	0.00168644
2410	0.00226187
2410	0.00224431
2420	0.00222641
2420	0.00230891
2430	0.00226672
2430	0.00256829
2430	0.00254359
2440	0.00251889
2440	0.0023972
2450	0.00241626
2450	0.00243429
2450	0.00329739
2460	0.00328479
2460	0.00284862
2460	0.00276868
2470	0.00268875
2470	0.00279561
2480	0.00291233
2480	0.00376266
2480	0.00360141
2490	0.00344016
2490	0.00317722
2500	0.00317232
2500	0.00316639
2500	0.00404008
2510	0.0039741
2510	0.00398393
2510	0.00398319
2520	0.00398245
2520	0.00400569
2530	0.00386967
2530	0.00384845
2530	0.00368989
2540	0.00353133
2540	0.0033125
2550	0.00326598
2550	0.00321877
2550	0.003536
2560	0.00337519
2560	0.00310457
2560	0.00296635
2570	0.00282813
2570	0.00271319
2580	0.00268669
2580	0.00288952
2580	0.0028574
2590	0.00282462
2590	0.00278944
2600	0.00264379
2600	0.00249814
2600	0.00250997
2610	0.00259386
2610	0.00290783
2620	0.00279766
2620	0.0026875
2620	0.00236711
2630	0.00221178
2630	0.00242628
2630	0.00240112
2640	0.00237596
2640	0.00219438
2650	0.00210138
2650	0.00200839
2650	0.00213486
2660	0.00202817
2660	0.00206427
2670	0.00201056
2670	0.00195685
2670	0.00203381
2680	0.00206847
2680	0.0025598
2680	0.00254433
2690	0.00252781
2690	0.00274193
2700	0.0027208
2700	0.00281607
2700	0.00282281
2710	0.00282815
2710	0.00313186
2720	0.00315223
2720	0.00317086
2720	0.00309651
2730	0.00300646
2730	0.00345337
2730	0.00338596
2740	0.00331819
2740	0.00330824
2750	0.0032399
2750	0.00352413
2750	0.00351038
2760	0.00349592
2760	0.00357745
2770	0.00351688
2770	0.00345596
2770	0.00366797
2780	0.00371457
2780	0.00421334
2780	0.00420379
2790	0.00419283
2790	0.00460537
2800	0.00460837
2800	0.00538072
2800	0.00546049
2810	0.00553708
2810	0.00612652
2820	0.00627997
2820	0.00642882
2820	0.00761792
2830	0.00766249
2830	0.0100354
2830	0.010577
2840	0.0111192
2840	0.0141697
2850	0.0152379
2850	0.0193022
2850	0.0188608
2860	0.0184222
2860	0.0178055
2870	0.017606
2870	0.0174065
2870	0.0172624
2880	0.0169916
2880	0.0165282
2890	0.0165716
2890	0.0166151
2890	0.0187312
2900	0.0190627
2900	0.0215511
2900	0.0217687
2910	0.0219863
2910	0.0235082
2920	0.0239236
2920	0.0243393
2920	0.0242013
2930	0.0236762
2930	0.0218647
2940	0.0210866
2940	0.0203095
2940	0.0171278
2950	0.01684
2950	0.0166423
2950	0.0164783
2960	0.0163157
2960	0.0148173
2970	0.0140921
2970	0.00877288
2970	0.00784794
2980	0.00692301
2980	0.00429605
2990	0.00375816
2990	0.00322061
2990	0.00149557
3000	0.00133181
3000	0.00123384
3000	0.001077
3010	0.000921218
3010	0.000798996
3020	0.000783735
3020	0.00124302
3020	0.00126887
3030	0.00129506
3030	0.00187738
3040	0.0018109
3040	0.00174547
3040	0.00214259
3050	0.00212491
3050	0.00283864
3050	0.00284764
3060	0.00285839
3060	0.00337062
3070	0.00340979
3070	0.00421714
3070	0.00416759
3080	0.00411769
3080	0.00413651
3090	0.00433809
3090	0.00453535
3090	0.00581273
3100	0.00573124
3100	0.00624904
3100	0.0063428
3110	0.00643329
3110	0.0072426
3120	0.00731591
3120	0.00792551
3120	0.00796109
3130	0.00799377
3130	0.00848179
3140	0.0084552
3140	0.00842643
3140	0.00985413
3150	0.0100567
3150	0.010378
3160	0.0102381
3160	0.0100971
3160	0.0114308
3170	0.0113592
3170	0.012531
3170	0.0125538
3180	0.0125722
3180	0.0132631
3190	0.013263
3190	0.0132584
3190	0.0142198
3200	0.0140491
3200	0.014362
3210	0.0141557
3210	0.0139474
3210	0.0152349
3220	0.0152402
3220	0.016822
3220	0.0166002
3230	0.0163757
3230	0.0166894
3240	0.0165284
3240	0.0178449
3240	0.0177641
3250	0.0176834
3250	0.0184151
3260	0.0182857
3260	0.0181564
3260	0.0204222
3270	0.0206041
3270	0.0217463
3270	0.0215915
3280	0.0214385
3280	0.0217015
3290	0.0215186
3290	0.0214112
3290	0.021293
3300	0.0211759
3300	0.0213318
3310	0.0212582
3310	0.0211945
3310	0.021097
3320	0.0210694
3320	0.0215099
3320	0.0217619
3330	0.0220143
3330	0.0228256
3340	0.0227598
3340	0.0226311
3340	0.0225259
3350	0.022421
3350	0.0222863
3360	0.0222708
3360	0.0222651
3360	0.0217695
3370	0.0217312
3370	0.0205623
3370	0.020689
3380	0.020824
3380	0.0206412
3390	0.0205581
3390	0.0203139
3390	0.0204841
3400	0.0206605
3400	0.0204532
3410	0.0205745
3410	0.0206969
3410	0.0207006
3420	0.0211754
3420	0.021111
3430	0.020962
3430	0.0208176
3430	0.0192722
3440	0.0196538
3440	0.0213823
3440	0.021011
3450	0.020642
3450	0.0187068
3460	0.0189481
3460	0.0191912
3460	0.0189645
3470	0.0188692
3470	0.0179334
3480	0.0182417
3480	0.0185525
3480	0.0180362
3490	0.0180158
3490	0.0170241
3490	0.01778
3500	0.0185358
3500	0.0197417
3510	0.0195945
3510	0.0154986
3510	0.0157595
3520	0.0160186
3520	0.0182752
3530	0.0189443
3530	0.0196133
3530	0.0152858
3540	0.015197
3540	0.0169838
3540	0.0166956
3550	0.0164074
3550	0.0146171
3560	0.0143753
3560	0.0173562
3560	0.0161819
3570	0.0150076
3570	0.0114741
3580	0.0120022
3580	0.0125302
3580	0.011962
3590	0.0118011
3590	0.0117314
3590	0.0121026
3600	0.0124738
3600	0.010741
3610	0.0105293
3610	0.0128238
3610	0.0121579
3620	0.0114919
3620	0.00812374
3630	0.0079294
3630	0.00772968
3630	0.0052298
3640	0.00614277
3640	0.00730348
3640	0.00641091
3650	0.00551834
3650	0.00178793
3660	0.00208249
3660	0.00342193
3660	0.00353343
3670	0.00364493
3670	0.00362561
3680	0.0026354
3680	0.00164519
3680	0.00245963
3690	0.00217455
3690	0.000482954
3700	0.000704598
3700	0.000926243
3700	0.00130719
3710	0.00196386
3710	0.00141655
3710	0.00230338
3720	0.0031902
3720	0.00516933
3730	0.00477084
3730	0.00437235
3730	0.00385637
3740	0.00465443
3740	0.00428029
3750	0.00395171
3750	0.00362312
3750	0.00245056
3760	0.00313151
3760	0.00345682
3760	0.00306026
3770	0.0026637
3770	0.000936242
3780	0.00115791
3780	0.00267483
3780	0.00262233
3790	0.00256984
3790	0.00228726
3800	0.00292219
3800	0.00355712
3800	0.00140802
3810	0.000374813
3810	0.00258857
3810	0.00362867
3820	0.00466876
3820	0.00380248
3830	0.00394736
3830	0.00452603
3830	0.00490149
3840	0.00527694
3840	0.00307886
3850	0.00342998
3850	0.00378111
3850	2.78e-16
3860	0.000224138
3860	0.00534852
3860	0.00492762
3870	0.00450672
3870	0.00288894
3880	0.00288234
3880	0.00409256
3880	0.00378744
3890	0.00348231
3890	0.00513182
3900	0.00552034
3900	0.00591236
3900	0.00269938
3910	0.00164622
3910	0.00322173
3910	0.00347425
3920	0.00372676
3920	0.00524116
3930	0.00542561
3930	0.00384524
3930	0.0037993
3940	0.00375335
3940	0.00483164
3950	0.00520032
3950	0.00556901
3950	0.0043663
3960	0.0043433
3960	0.00416735
3970	0.00373088
3970	0.00329442
3970	0.00407846
3980	0.00398652
3980	0.00332899
3980	0.00339785
3990	0.00346671
3990	0.00388106
4000	0.0036284
4000	0.00355429

## Sheet: Figure2B
Figure2B_Micro-FTIR spectrum
Wavenumber (cm-1)	Absorbance
675	0.00185714
679	0.00372914
683	0.00357811
687	0.00453651
690	0.00582161
694	0.00610286
698	0.00703251
702	0.00818672
706	0.00990056
710	0.0120704
714	0.0163157
717	0.02945
721	0.0461538
725	0.0578408
729	0.056178
733	0.0421159
737	0.0235878
741	0.00826856
744	0.000129304
748	6.94e-18
752	0.00160402
756	0.00301604
760	0.00454594
764	0.00553306
768	0.00703392
771	0.00918451
775	0.0107572
779	0.0121166
783	0.0139465
787	0.0158939
791	0.0178377
795	0.0177631
798	0.0162761
802	0.0157438
806	0.0156066
810	0.0155572
814	0.0157373
818	0.0155502
822	0.0155671
825	0.0159599
829	0.0166936
833	0.0178382
837	0.0192644
841	0.0207938
845	0.0220976
849	0.0218698
852	0.0198241
856	0.0179269
860	0.0171058
864	0.0175808
868	0.0204648
872	0.0237019
876	0.022483
879	0.0173864
883	0.0141968
887	0.0126566
891	0.0122648
895	0.0124916
899	0.012673
903	0.0118772
906	0.0102068
910	0.00887408
914	0.00826665
918	0.00820258
922	0.00822824
926	0.00833945
930	0.00844774
933	0.00858343
937	0.00884861
941	0.00889591
945	0.00911897
949	0.00956903
953	0.0102364
957	0.0111625
960	0.0126954
964	0.0141551
968	0.0155541
972	0.0153127
976	0.0133711
980	0.0112943
984	0.0101618
987	0.0097462
991	0.00963479
995	0.00992474
999	0.0112712
1000	0.0145631
1010	0.0157931
1010	0.0361237
1010	0.037359
1020	0.038619
1020	0.0295863
1030	0.0256777
1030	0.0217932
1030	0.0191016
1040	0.0195943
1040	0.0209317
1050	0.0208806
1050	0.0208296
1050	0.0196145
1060	0.0197688
1060	0.0233302
1060	0.0246289
1070	0.0259384
1070	0.0316828
1080	0.0338942
1080	0.0479989
1080	0.0499048
1090	0.0518106
1090	0.056416
1100	0.056976
1100	0.057536
1100	0.0530302
1110	0.0517267
1110	0.0466039
1110	0.0464524
1120	0.0463008
1120	0.043124
1130	0.0418247
1130	0.0300311
1130	0.028077
1140	0.0261229
1140	0.0186613
1150	0.0171159
1150	0.0155705
1150	0.0100235
1160	0.00994336
1160	0.0109425
1160	0.0117158
1170	0.0124928
1170	0.0144134
1180	0.0147594
1180	0.0132104
1180	0.0137839
1190	0.0143667
1190	0.0164228
1200	0.0173348
1200	0.0182594
1200	0.0229541
1210	0.0241205
1210	0.0300162
1210	0.0315285
1220	0.0330408
1220	0.0386916
1230	0.0407754
1230	0.0549412
1230	0.0572183
1240	0.0594956
1240	0.0620555
1250	0.0621187
1250	0.0621819
1250	0.0585247
1260	0.0585703
1260	0.0572999
1270	0.056863
1270	0.0564261
1270	0.0486346
1280	0.047619
1280	0.0413268
1280	0.0403804
1290	0.039434
1290	0.0324487
1300	0.0302534
1300	0.0280581
1300	0.0133096
1310	0.0120055
1310	0.00865713
1320	0.00822478
1320	0.00778325
1320	0.00518455
1330	0.00593622
1330	0.0241325
1330	0.0273708
1340	0.0306091
1340	0.0242351
1350	0.0204822
1350	0.00281932
1350	0.00243519
1360	0.00204428
1360	0.00356664
1370	0.00458603
1370	0.00560542
1370	0.00925356
1380	0.00890507
1380	0.00830373
1380	0.00853227
1390	0.0087608
1390	0.0105038
1400	0.0116688
1400	0.0238729
1400	0.0261441
1410	0.0284153
1410	0.0239264
1420	0.0199385
1420	0.0159507
1420	-2.08e-17
1430	0.000215261
1430	0.00446199
1430	0.00451882
1440	0.00457565
1440	0.00634177
1450	0.00680593
1450	0.0113409
1450	0.0102613
1460	0.00918167
1460	0.00630858
1470	0.00656924
1470	0.0068299
1470	0.00587571
1480	0.00462272
1480	0.0028006
1480	0.00249052
1490	0.00218044
1490	0.00359349
1500	0.00523441
1500	0.0134353
1500	0.0121356
1510	0.0108435
1510	0.00794246
1520	0.00773316
1520	0.00752386
1520	0.00927385
1530	0.00832417
1530	0.0058834
1540	0.00590104
1540	0.00591867
1540	0.00426759
1550	0.00384436
1550	0.00595045
1550	0.00371205
1560	0.00147365
1560	0.00171396
1570	0.00294
1570	0.00416604
1570	0.00888436
1580	0.0091246
1580	0.00716115
1590	0.00666174
1590	0.00616233
1590	0.00625316
1600	0.00638149
1600	0.00839357
1600	0.00859641
1610	0.00879926
1610	0.00974977
1620	0.00991583
1620	0.00762583
1620	0.00729268
1630	0.00695952
1630	0.00710168
1640	0.00699021
1640	0.00687873
1640	0.0108489
1650	0.0111454
1650	0.0106601
1650	0.0115345
1660	0.0124089
1660	0.0140047
1670	0.0143404
1670	0.0189747
1670	0.020303
1680	0.0216347
1680	0.0250699
1690	0.0257757
1690	0.0264815
1690	0.0329973
1700	0.034674
1700	0.0482177
1700	0.0511618
1710	0.0541059
1710	0.0626223
1720	0.0638875
1720	0.06155
1720	0.0613089
1730	0.0610678
1730	0.0580326
1740	0.0548575
1740	0.0516823
1740	0.0267955
1750	0.0226721
1750	0.00266869
1750	0.00222111
1760	0.00176599
1760	0.000259064
1770	0.000281254
1770	2.08e-17
1770	0.000213589
1780	0.00042384
1780	0.000518483
1790	0.000599292
1790	0.00067871
1790	0.00256781
1800	0.00247192
1800	0.00142557
1810	0.00143865
1810	0.00145173
1810	0.00203702
1820	0.00212281
1820	0.00271566
1820	0.002438
1830	0.00216033
1830	0.00170579
1840	0.00202766
1840	0.00234952
1840	0.00361944
1850	0.00312236
1850	0.00155408
1860	0.00145831
1860	0.00136254
1860	0.00247129
1870	0.00264824
1870	0.000981124
1870	0.00111866
1880	0.00125369
1880	0.00150662
1890	0.00152765
1890	0.00177919
1890	0.00175919
1900	0.00173891
1900	0.00199332
1910	0.0022907
1910	0.00258276
1910	0.0028499
1920	0.00282784
1920	0.00283153
1920	0.00271834
1930	0.00260515
1930	0.00307331
1940	0.00327619
1940	0.00521494
1940	0.0051552
1950	0.00509546
1950	0.00520666
1960	0.00531217
1960	0.00541769
1960	0.00592013
1970	0.00582365
1970	0.00403405
1970	0.00401094
1980	0.00398782
1980	0.00394711
1990	0.00410736
1990	0.00326866
1990	0.00287966
2000	0.00249065
2000	0.00259902
2010	0.00273769
2010	0.00287636
2010	0.00367611
2020	0.00370531
2020	0.00284098
2020	0.00259869
2030	0.00235974
2030	0.00204312
2040	0.00202678
2040	0.00224904
2040	0.00224629
2050	0.00224353
2050	0.00183048
2060	0.00168134
2060	0.00153221
2060	0.00269262
2070	0.00257328
2070	0.0021086
2080	0.0019527
2080	0.00179681
2080	0.00180127
2090	0.00192355
2090	0.00218372
2090	0.00224772
2100	0.00231761
2100	0.00260549
2110	0.00255287
2110	0.00250025
2110	0.00270361
2120	0.00266935
2120	0.00230694
2130	0.00216511
2130	0.00202578
2130	0.00255229
2140	0.00271199
2140	0.00280258
2140	0.00283845
2150	0.0028746
2150	0.00299115
2160	0.00292689
2160	0.00324849
2160	0.00313919
2170	0.00302988
2170	0.00213527
2180	0.0019712
2180	0.00180714
2180	0.0017893
2190	0.00180349
2190	0.00211016
2190	0.00213356
2200	0.00215695
2200	0.00147929
2210	0.00144772
2210	0.00217161
2210	0.00204828
2220	0.00192494
2220	0.00176936
2230	0.00188707
2230	0.00200478
2230	0.00215443
2240	0.00230888
2240	0.00211015
2240	0.00219122
2250	0.00227229
2250	0.00231585
2260	0.00227132
2260	0.00228106
2260	0.00230988
2270	0.00233871
2270	0.00179005
2280	0.00170902
2280	0.00162798
2280	0.00244447
2290	0.00262002
2290	0.00344481
2290	0.00356554
2300	0.00368628
2300	0.00394226
2310	0.00411828
2310	0.00454977
2310	0.00449317
2320	0.00443657
2320	0.00406107
2330	0.00429894
2330	0.00453681
2330	0.00184949
2340	0.00140605
2340	0.000940485
2350	0.000574653
2350	0.000203565
2350	0.000331961
2360	0.000557921
2360	0.00142693
2360	0.00125146
2370	0.00107598
2370	0.001626
2380	0.00189405
2380	0.00216265
2380	0.00147519
2390	0.00125388
2390	0.000820709
2400	0.000787477
2400	0.000755082
2400	0.000858048
2410	0.000936684
2410	0.000989204
2410	0.000942531
2420	0.000896416
2420	0.000742536
2430	0.000751718
2430	0.000525367
2430	0.000570317
2440	0.000615267
2440	0.000471288
2450	0.000514166
2450	0.000557044
2450	0.000837749
2460	0.000825958
2460	0.000796528
2460	0.000711879
2470	0.00062723
2470	0.000495367
2480	0.000553787
2480	0.00126742
2480	0.00121648
2490	0.00116554
2490	0.000971538
2500	0.00112113
2500	0.00127073
2500	0.00137178
2510	0.00135731
2510	0.00149488
2510	0.00151688
2520	0.00153889
2520	0.00162072
2530	0.00166096
2530	0.00182584
2530	0.00168367
2540	0.0015415
2540	0.00151842
2550	0.00161337
2550	0.00170832
2550	0.00147898
2560	0.00137339
2560	0.00152718
2560	0.0014945
2570	0.00146182
2570	0.00132705
2580	0.00134906
2580	0.0015552
2580	0.00154075
2590	0.00152631
2590	0.00120886
2600	0.00115804
2600	0.00110658
2600	0.00115748
2610	0.00121413
2610	0.00128569
2620	0.00125131
2620	0.00121694
2620	0.000913424
2630	0.00089245
2630	0.000726406
2630	0.000683933
2640	0.000640622
2640	0.000360968
2650	0.000312402
2650	0.000262998
2650	0.000219349
2660	0.000222858
2660	7.09e-05
2670	3.57e-05
2670	-1.87e-16
2670	0.000176869
2680	0.000230726
2680	3.8e-05
2680	3.73e-05
2690	3.67e-05
2690	0.000223632
2700	0.000222283
2700	8.06e-05
2700	0.000114957
2710	0.000148798
2710	0.000283351
2720	0.000334119
2720	0.000384887
2720	0.00023355
2730	0.000211673
2730	0.000372242
2730	0.000330765
2740	0.000289287
2740	0.000329744
2750	0.000341766
2750	0.000728262
2750	0.000737864
2760	0.000747467
2760	0.000465822
2770	0.000457242
2770	0.000448663
2770	0.000517793
2780	0.000543791
2780	0.000852787
2780	0.00089118
2790	0.000928734
2790	0.000997588
2800	0.000943912
2800	0.000893793
2800	0.000876511
2810	0.000859229
2810	0.00104471
2820	0.001151
2820	0.00125728
2820	0.00102781
2830	0.00102462
2830	0.00125166
2830	0.00123027
2840	0.00120887
2840	0.00102677
2850	0.000914335
2850	0.00200053
2850	0.00212365
2860	0.00224424
2860	0.00272849
2870	0.00282541
2870	0.00292234
2870	0.00280268
2880	0.00277156
2880	0.00326761
2890	0.00338639
2890	0.00350686
2890	0.00360646
2900	0.00363703
2900	0.00507474
2900	0.00497672
2910	0.00487869
2910	0.00342448
2920	0.00296005
2920	0.00249562
2920	0.00235343
2930	0.00231124
2930	0.00242191
2940	0.00252624
2940	0.00263058
2940	0.00445127
2950	0.00479642
2950	0.00733793
2950	0.00764937
2960	0.00796137
2960	0.00879792
2970	0.00894484
2970	0.00854662
2970	0.00811762
2980	0.00768863
2980	0.0062374
2990	0.00588553
2990	0.00553366
2990	0.00420505
3000	0.00411315
3000	0.00328564
3000	0.00310445
3010	0.00292325
3010	0.00255181
3020	0.00237081
3020	0.000965905
3020	0.000951178
3030	0.000937009
3030	0.000932211
3040	0.000832439
3040	0.000733507
3040	0.000937681
3050	0.00102192
3050	0.00191914
3050	0.00185694
3060	0.00179475
3060	0.00170091
3070	0.00166249
3070	0.00167243
3070	0.00163485
3080	0.0015975
3080	0.00158811
3090	0.00160575
3090	0.00162339
3090	0.00115013
3100	0.00110048
3100	0.00102291
3100	0.000995587
3110	0.000970789
3110	0.000822705
3120	0.000821889
3120	0.000681329
3120	0.000709117
3130	0.000736906
3130	0.000373061
3140	0.000287983
3140	0.000201218
3140	0.000725905
3150	0.000783648
3150	0.000875607
3160	0.000896778
3160	0.000917949
3160	0.00101991
3170	0.00102279
3170	0.000693835
3170	0.000696728
3180	0.000699621
3180	0.0009561
3190	0.00106872
3190	0.00118133
3190	0.00116708
3200	0.00115166
3200	0.00133325
3210	0.00133612
3210	0.00133899
3210	0.0014188
3220	0.00145827
3220	0.00141459
3220	0.00150896
3230	0.00160333
3230	0.00134489
3240	0.00132948
3240	0.00159603
3240	0.00148914
3250	0.00138226
3250	0.0012599
3260	0.00122623
3260	0.00119255
3260	0.00161527
3270	0.00167304
3270	0.0011665
3270	0.0012425
3280	0.0013185
3280	0.00149982
3290	0.00144786
3290	0.00116384
3290	0.00118501
3300	0.00120618
3300	0.00129203
3310	0.00134975
3310	0.00140747
3310	0.00105317
3320	0.00101801
3320	0.00143456
3320	0.00148989
3330	0.00154522
3330	0.00133123
3340	0.0012039
3340	0.000887304
3340	0.000756414
3350	0.000623278
3350	0.000618456
3360	0.000738195
3360	0.000857934
3360	0.000890903
3370	0.000864722
3370	-2.36e-16
3370	-2.36e-16
3380	-2.36e-16
3380	0.00058579
3390	0.000676325
3390	0.000221301
3390	0.00012961
3400	3.79e-05
3400	9.25e-05
3410	0.000180706
3410	0.000267477
3410	0.00131175
3420	0.00175753
3420	0.00284496
3430	0.00270575
3430	0.00256653
3430	0.00204658
3440	0.00209052
3440	0.00398221
3440	0.00345733
3450	0.00293245
3450	0.00107519
3460	0.00102772
3460	0.000980255
3460	0.00129025
3470	0.00107837
3470	0.000561419
3480	0.000532227
3480	0.000503035
3480	0.00195068
3490	0.00164058
3490	0.00142593
3490	0.00199423
3500	0.00256254
3500	0.00440142
3510	0.00418159
3510	0.00149913
3510	0.00157315
3520	0.00164716
3520	0.00503605
3530	0.00583709
3530	0.00663841
3530	0.00263177
3540	0.00243728
3540	0.00600187
3540	0.00576906
3550	0.00553625
3550	0.00410847
3560	0.00380301
3560	0.00864338
3560	0.0077014
3570	0.00675941
3570	0.0030905
3580	0.00324118
3580	0.00339186
3580	0.00439765
3590	0.00438302
3590	0.00605964
3590	0.00643338
3600	0.00680713
3600	0.00513079
3610	0.0047931
3610	0.00847361
3610	0.00804062
3620	0.00760762
3620	0.00468489
3630	0.00434776
3630	0.00401064
3630	0.00314066
3640	0.00398013
3640	0.00526099
3640	0.00468507
3650	0.00410915
3650	0.00124684
3660	0.0014999
3660	0.00279294
3660	0.00301819
3670	0.00324344
3670	0.00384117
3680	0.00292981
3680	0.00201846
3680	0.00306944
3690	0.00281825
3690	0.0014887
3700	0.00191429
3700	0.00233987
3700	0.00275644
3710	0.00329283
3710	0.00303448
3710	0.00390214
3720	0.00476979
3720	0.00719749
3730	0.00738731
3730	0.00757713
3730	0.0063786
3740	0.00723887
3740	0.00640112
3750	0.00578665
3750	0.00517219
3750	0.00460936
3760	0.00517203
3760	0.0038441
3760	0.00359961
3770	0.00335511
3770	0.00205174
3780	0.00207593
3780	0.00356856
3780	0.00361071
3790	0.00365285
3790	0.00332273
3800	0.0040239
3800	0.00472508
3800	0.00240115
3810	0.00144121
3810	0.00286136
3810	0.00367499
3820	0.00448863
3820	0.00451556
3830	0.00507448
3830	0.00548804
3830	0.00601165
3840	0.00653525
3840	0.00458468
3850	0.00481345
3850	0.00504222
3850	-4.16e-16
3860	0.000482004
3860	0.00699477
3860	0.00647089
3870	0.00594701
3870	0.00390647
3880	0.00365978
3880	0.00490391
3880	0.00440047
3890	0.00389702
3890	0.00542645
3900	0.0058601
3900	0.00630129
3900	0.00365335
3910	0.00255676
3910	0.00385305
3910	0.00440278
3920	0.00495251
3920	0.00642316
3930	0.00634952
3930	0.00356204
3930	0.00347061
3940	0.00337918
3940	0.00479306
3950	0.00510503
3950	0.005417
3950	0.00388456
3960	0.00381135
3960	0.00356217
3970	0.00326972
3970	0.00297726
3970	0.00354721
3980	0.0033278
3980	0.0029595
3980	0.00321537
3990	0.00347124
3990	0.00325758
4000	0.00280099
4000	0.00253358

## Sheet: Figure2C
Figure2C_Micro-FTIR spectrum
Wavenumber (cm-1)	Absorbance
675	0.0240054
679	0.0248181
683	0.0248481
687	0.0251711
690	0.0255977
694	0.0258392
698	0.0261779
702	0.0262361
706	0.026003
710	0.0255457
714	0.025242
717	0.0254539
721	0.0265041
725	0.0267317
729	0.0238204
733	0.0161242
737	0.00625247
741	9.71e-17
744	0.000326133
748	0.00350212
752	0.00637354
756	0.008582
760	0.0101584
764	0.0110798
768	0.0119273
771	0.0128752
775	0.0133177
779	0.0136559
783	0.013995
787	0.0145053
791	0.0149617
795	0.0148348
798	0.0141572
802	0.0137084
806	0.0133781
810	0.0133767
814	0.0136599
818	0.0137785
822	0.0137853
825	0.0138799
829	0.0143402
833	0.0148409
837	0.0150122
841	0.015241
845	0.015581
849	0.0156056
852	0.0151486
856	0.0144108
860	0.0137976
864	0.0136268
868	0.0143144
872	0.0148373
876	0.013808
879	0.0115928
883	0.0100949
887	0.00914595
891	0.0086902
895	0.00863122
899	0.00818838
903	0.00757397
906	0.00653113
910	0.00536232
914	0.00447395
918	0.00401996
922	0.00373468
926	0.00344942
930	0.00316419
933	0.00304657
937	0.00304244
941	0.00299893
945	0.00312393
949	0.00341775
953	0.00382104
957	0.00433383
960	0.00552597
964	0.00690236
968	0.008263
972	0.00913024
976	0.00885768
980	0.00770194
984	0.00641225
987	0.00524629
991	0.00468261
995	0.00401769
999	0.00334956
1000	0.00350322
1010	0.00390125
1010	0.0117816
1010	0.0129173
1020	0.0140529
1020	0.014373
1030	0.0140508
1030	0.0137285
1030	0.00994345
1040	0.00962524
1040	0.00869748
1050	0.00849491
1050	0.00830107
1050	0.00602615
1060	0.00579197
1060	0.00555271
1060	0.00590942
1070	0.00626613
1070	0.00769751
1080	0.00837406
1080	0.0133317
1080	0.0141308
1090	0.0149298
1090	0.0164805
1100	0.0167722
1100	0.0170639
1100	0.0163494
1110	0.0162935
1110	0.0156122
1110	0.0154415
1120	0.0152708
1120	0.0133025
1130	0.0127441
1130	0.00842131
1130	0.0082339
1140	0.0080465
1140	0.00833073
1150	0.0088006
1150	0.00927047
1150	0.0101758
1160	0.0101919
1160	0.00887872
1160	0.00875969
1170	0.00864066
1170	0.00762464
1180	0.00730383
1180	0.0037931
1180	0.00351189
1190	0.00322485
1190	0.00294
1200	0.00313223
1200	0.00332446
1200	0.00409943
1210	0.0044259
1210	0.0067372
1210	0.00729011
1220	0.00784301
1220	0.0101539
1230	0.01096
1230	0.0158468
1230	0.016663
1240	0.0174863
1240	0.0186471
1250	0.0187432
1250	0.0188393
1250	0.0174364
1260	0.0173951
1260	0.0165044
1270	0.0162353
1270	0.0159662
1270	0.012424
1280	0.0121141
1280	0.0101539
1280	0.00975836
1290	0.00936654
1290	0.00678308
1300	0.00600543
1300	0.00521906
1300	0.0017054
1310	0.00177381
1310	0.0025875
1320	0.00311859
1320	0.00364968
1320	0.0072957
1330	0.00798697
1330	0.0128432
1330	0.0131129
1340	0.0133825
1340	0.00958886
1350	0.00814332
1350	0.00344323
1350	0.00386794
1360	0.00429266
1360	0.00681214
1370	0.00786182
1370	0.0089115
1370	0.0103777
1380	0.010315
1380	0.00940008
1380	0.00940697
1390	0.00941486
1390	0.00970725
1400	0.0102514
1400	0.0159938
1400	0.0168617
1410	0.0177295
1410	0.0162039
1420	0.0147698
1420	0.0133358
1420	0.00591905
1430	0.00584098
1430	0.00673466
1430	0.00729699
1440	0.00785932
1440	0.00848253
1450	0.008625
1450	0.00870456
1450	0.00878059
1460	0.00885663
1460	0.00818265
1470	0.0080158
1470	0.00784895
1470	0.00677769
1480	0.00630328
1480	0.00251536
1480	0.00210883
1490	0.00169527
1490	0.0017007
1500	0.00219344
1500	0.00781256
1500	0.0075197
1510	0.00723179
1510	0.00427769
1520	0.0039034
1520	0.00353207
1520	0.00289159
1530	0.00295711
1530	0.00250684
1540	0.00238403
1540	0.00225853
1540	0.00196473
1550	0.00213435
1550	0.00134536
1550	0.00148331
1560	0.00162192
1560	0.00184899
1570	0.00194494
1570	0.0020409
1570	0.00453787
1580	0.00513497
1580	0.00469613
1590	0.00420711
1590	0.00372039
1590	0.00214245
1600	0.0022739
1600	0.00276323
1600	0.00300692
1610	0.00325191
1610	0.00359234
1620	0.00362621
1620	0.00293191
1620	0.00311716
1630	0.0033026
1630	0.00315397
1640	0.00320811
1640	0.00326126
1640	0.00381312
1650	0.00399508
1650	0.00458527
1650	0.00483236
1660	0.00507945
1660	0.00587473
1670	0.00618727
1670	0.00825025
1670	0.00856381
1680	0.00887736
1680	0.00974435
1690	0.0102775
1690	0.0108106
1690	0.0125984
1700	0.0134642
1700	0.0223966
1700	0.0236189
1710	0.0248412
1710	0.0267847
1720	0.0274244
1720	0.0267372
1720	0.026333
1730	0.0259289
1730	0.0231029
1740	0.0219412
1740	0.0207796
1740	0.0113307
1750	0.00970112
1750	0.00369515
1750	0.00344475
1760	0.0031894
1760	0.00229977
1770	0.00215421
1770	0.00234363
1770	0.00223792
1780	0.00213215
1780	0.00179253
1790	0.00176421
1790	0.00173491
1790	0.00187073
1800	0.00184044
1800	0.0016515
1810	0.00163976
1810	0.00162736
1810	0.00186781
1820	0.00189744
1820	0.00176791
1820	0.00184023
1830	0.00191255
1830	0.00165441
1840	0.00153243
1840	0.00140814
1840	0.000709379
1850	0.000720996
1850	0.000479341
1860	0.000401993
1860	0.000323335
1860	5.19e-05
1870	7.4e-05
1870	8.35e-05
1870	4.18e-05
1880	3.47e-16
1880	6.31e-05
1890	0.000103972
1890	0.000309444
1890	0.000349612
1900	0.00038978
1900	0.000677445
1910	0.000781507
1910	0.000885569
1910	0.00110012
1920	0.00120428
1920	0.00171541
1920	0.00167039
1930	0.00162537
1930	0.00180081
1940	0.00192649
1940	0.00287879
1940	0.00292122
1950	0.00296462
1950	0.00328006
1960	0.00343531
1960	0.00359056
1960	0.00383807
1970	0.00377911
1970	0.00336635
1970	0.00302968
1980	0.00269366
1980	0.00203774
1990	0.00204506
1990	0.00183997
1990	0.00193396
2000	0.00202794
2000	0.0019795
2010	0.00201188
2010	0.00204427
2010	0.00172492
2020	0.00167425
2020	0.00142942
2020	0.00146437
2030	0.00149975
2030	0.00134007
2040	0.00133485
2040	0.00114314
2040	0.000974159
2050	0.000806159
2050	0.000499813
2060	0.000592087
2060	0.000685988
2060	0.000507637
2070	0.000606461
2070	0.000809745
2080	0.000893929
2080	0.000978113
2080	0.0010003
2090	0.00114831
2090	0.00144789
2090	0.00151083
2100	0.00157376
2100	0.00128136
2110	0.00130174
2110	0.00132212
2110	0.00131552
2120	0.00142097
2120	0.00150177
2130	0.00154342
2130	0.00158507
2130	0.00213676
2140	0.00226525
2140	0.0020546
2140	0.0021412
2150	0.00222779
2150	0.00237598
2160	0.00265436
2160	0.00259382
2160	0.00242492
2170	0.00225602
2170	0.00187463
2180	0.00185486
2180	0.00183509
2180	0.00200044
2190	0.00193815
2190	0.00177585
2190	0.00175483
2200	0.00173282
2200	0.00153085
2210	0.00156786
2210	0.00182393
2210	0.00184473
2220	0.00186554
2220	0.00171141
2230	0.0017107
2230	0.00170934
2230	0.00172547
2240	0.00168064
2240	0.00186632
2240	0.00186263
2250	0.00185894
2250	0.0016788
2260	0.00173636
2260	0.00162507
2260	0.00163827
2270	0.00165113
2270	0.00174187
2280	0.00169081
2280	0.00163931
2280	0.00162499
2290	0.0016139
2290	0.00126601
2290	0.00122732
2300	0.00118765
2300	0.000951911
2310	0.000865038
2310	0.000666922
2310	0.000575202
2320	0.000481856
2320	0.000169836
2330	0.000175571
2330	0.000181306
2330	0.000729691
2340	0.000672007
2340	0.000297854
2350	0.000431863
2350	0.000566845
2350	0.00119634
2360	0.00133374
2360	0.00160436
2360	0.0015562
2370	0.00150869
2370	0.00142504
2380	0.00150824
2380	0.00159144
2380	0.000967295
2390	0.000944943
2390	0.000801309
2400	0.000890588
2400	0.000979867
2400	0.000896433
2410	0.000839952
2410	0.000733355
2410	0.000698564
2420	0.000663772
2420	0.000680685
2430	0.000733148
2430	0.000947745
2430	0.000873809
2440	0.000799873
2440	0.000725318
2450	0.000777396
2450	0.000829474
2450	0.000846311
2460	0.000856163
2460	0.000553077
2460	0.000621207
2470	0.000689337
2470	0.000867106
2480	0.000935461
2480	0.00116925
2480	0.00125876
2490	0.00134826
2490	0.00150807
2500	0.00151307
2500	0.00151808
2500	0.00148635
2510	0.00145019
2510	0.00138387
2510	0.00143318
2520	0.00148249
2520	0.00182022
2530	0.00189068
2530	0.00178674
2530	0.00175271
2540	0.00171869
2540	0.00168295
2550	0.00175456
2550	0.00182617
2550	0.00148954
2560	0.00141336
2560	0.00143877
2560	0.00151034
2570	0.00158191
2570	0.00155287
2580	0.00156112
2580	0.00161851
2580	0.00158456
2590	0.00155061
2590	0.0014073
2600	0.00137187
2600	0.00133546
2600	0.00128339
2610	0.001287
2610	0.00100965
2620	0.000987246
2620	0.000964193
2620	0.000786364
2630	0.000843877
2630	0.000927364
2630	0.000816467
2640	0.000705322
2640	0.000459156
2650	0.000489415
2650	0.000519674
2650	0.00034494
2660	0.000330957
2660	0.000324902
2670	0.000331424
2670	0.000337946
2670	0.000164173
2680	0.000146906
2680	0.000292778
2680	0.000275183
2690	0.000257588
2690	0.000252921
2700	0.000256347
2700	0.000422327
2700	0.000383704
2710	0.00034508
2710	0.000206521
2720	0.000188931
2720	0.000171341
2720	0.000297725
2730	0.000321966
2730	0.000548793
2730	0.000509956
2740	0.000471118
2740	0.000269173
2750	0.000314432
2750	0.000189908
2750	0.00012999
2760	6.91e-05
2760	0.000101007
2770	0.000123187
2770	0.000145368
2770	0.00045027
2780	0.00048338
2780	3.27e-05
2780	8.79e-05
2790	0.000144114
2790	0.000335677
2800	0.000350803
2800	0.000588032
2800	0.000645218
2810	0.000702403
2810	0.000858032
2820	0.000894197
2820	0.000930363
2820	0.00100187
2830	0.001017
2830	0.00133196
2830	0.00143133
2840	0.0015307
2840	0.0024398
2850	0.00275319
2850	0.00330348
2850	0.00334489
2860	0.0033863
2860	0.00306184
2870	0.00293467
2870	0.00280814
2870	0.00274883
2880	0.00275121
2880	0.00299411
2890	0.0032113
2890	0.0034301
2890	0.00383397
2900	0.0038703
2900	0.00488434
2900	0.00517535
2910	0.00546637
2910	0.00579333
2920	0.00576638
2920	0.00574019
2920	0.00521873
2930	0.00519263
2930	0.00471483
2940	0.00451943
2940	0.00432403
2940	0.00461253
2950	0.00488632
2950	0.00604043
2950	0.00631502
2960	0.00658961
2960	0.00706383
2970	0.0071296
2970	0.0067989
2970	0.00646097
2980	0.00612304
2980	0.00462302
2990	0.004394
2990	0.00416594
2990	0.0034783
3000	0.00341975
3000	0.00286957
3000	0.00281121
3010	0.00275284
3010	0.00255846
3020	0.00254226
3020	0.00127513
3020	0.00127226
3030	0.00126876
3030	0.0012004
3040	0.00117438
3040	0.00114837
3040	0.00125114
3050	0.00143377
3050	0.00214895
3050	0.00210229
3060	0.00205852
3060	0.00215939
3070	0.00224447
3070	0.00221224
3070	0.00221336
3080	0.00221448
3080	0.00191168
3090	0.00184994
3090	0.0017882
3090	0.00155375
3100	0.00159776
3100	0.00147952
3100	0.00152312
3110	0.00156897
3110	0.00158645
3120	0.00159219
3120	0.00154359
3120	0.00155259
3130	0.00156157
3130	0.00142783
3140	0.00137509
3140	0.00132233
3140	0.000974474
3150	0.00106074
3150	0.00111685
3160	0.00111956
3160	0.00112226
3160	0.00120072
3170	0.00116119
3170	0.00142109
3170	0.00154796
3180	0.00167483
3180	0.00156598
3190	0.00156745
3190	0.00156893
3190	0.00125784
3200	0.0013234
3200	0.00138095
3210	0.0014281
3210	0.0014759
3210	0.00125015
3220	0.00136346
3220	0.00177031
3220	0.00173928
3230	0.00171112
3230	0.00142832
3240	0.00142428
3240	0.00147631
3240	0.00157768
3250	0.00168286
3250	0.00190004
3260	0.00201591
3260	0.00213179
3260	0.00197846
3270	0.00203173
3270	0.00187922
3270	0.00197177
3280	0.00206432
3280	0.0020479
3290	0.00205635
3290	0.00223148
3290	0.00232235
3300	0.00241322
3300	0.00224327
3310	0.00212437
3310	0.00200259
3310	0.00263519
3320	0.0028164
3320	0.00243315
3320	0.00253093
3330	0.00262872
3330	0.002633
3340	0.00275315
3340	0.00243279
3340	0.00246676
3350	0.00250009
3350	0.00247962
3360	0.00240688
3360	0.00233191
3360	0.00240922
3370	0.00244108
3370	0.00220301
3370	0.00222954
3380	0.00225543
3380	0.00207352
3390	0.00203272
3390	0.00206758
3390	0.00222691
3400	0.00238623
3400	0.00276914
3410	0.00284543
3410	0.00292172
3410	0.00276354
3420	0.00293788
3420	0.00355657
3430	0.00375775
3430	0.00395893
3430	0.00395168
3440	0.00388269
3440	0.00319783
3440	0.00329079
3450	0.00338343
3450	0.00335611
3460	0.00342556
3460	0.00349437
3460	0.00321866
3470	0.00336709
3470	0.00331676
3480	0.00323575
3480	0.00315188
3480	0.00314206
3490	0.00328466
3490	0.00320381
3490	0.00306513
3500	0.00292575
3500	0.00258777
3510	0.00290767
3510	0.00338251
3510	0.00344201
3520	0.00350152
3520	0.00346394
3530	0.00366797
3530	0.003872
3530	0.00422454
3540	0.00435023
3540	0.00405817
3540	0.00422515
3550	0.00439497
3550	0.00442316
3560	0.00445668
3560	0.00354719
3560	0.00383735
3570	0.0041275
3570	0.00423232
3580	0.00435773
3580	0.00448315
3580	0.00421152
3590	0.00436771
3590	0.0051947
3590	0.00545403
3600	0.00571335
3600	0.00584896
3610	0.0057784
3610	0.00483146
3610	0.00506039
3620	0.00528931
3620	0.00549709
3630	0.0056849
3630	0.00587271
3630	0.00624351
3640	0.00610818
3640	0.00367703
3640	0.00412123
3650	0.00456543
3650	0.00490534
3660	0.00491961
3660	0.00367301
3660	0.00339303
3670	0.00310709
3670	0.00360629
3680	0.00388576
3680	0.00416524
3680	0.00400379
3690	0.00409955
3690	0.00539212
3700	0.00528915
3700	0.00518711
3700	0.00503874
3710	0.00487662
3710	0.00397711
3710	0.00411973
3720	0.00426265
3720	0.00490335
3730	0.00490796
3730	0.00491256
3730	0.00438094
3740	0.00485084
3740	0.00392853
3750	0.00381832
3750	0.00370498
3750	0.00297386
3760	0.00286561
3760	0.00260677
3760	0.00277441
3770	0.00294205
3770	0.00310216
3780	0.00300638
3780	0.00266286
3780	0.00298831
3790	0.00331376
3790	0.0031504
3800	0.00272682
3800	0.00230039
3800	0.00230768
3810	0.00282381
3810	0.00222421
3810	0.00227246
3820	0.00232071
3820	0.00293063
3830	0.00287776
3830	0.00170247
3830	0.00204171
3840	0.00238095
3840	0.00269334
3850	0.00264904
3850	0.00260474
3850	0.00223274
3860	0.00234998
3860	0.000947506
3860	0.00120944
3870	0.00147137
3870	0.00312433
3880	0.00298305
3880	0.000648806
3880	0.000984888
3890	0.00132097
3890	0.00138665
3900	0.0010991
3900	0.000811555
3900	0.00168624
3910	0.00164005
3910	0.00134096
3910	0.00147598
3920	0.00161099
3920	0.00153774
3930	0.00125012
3930	0.00157479
3930	0.00154877
3940	0.00152274
3940	0.000495343
3950	0.00044348
3950	0.00039069
3950	0.00106776
3960	0.000853151
3960	0.000296481
3970	0.00028118
3970	0.00026557
3970	3.47e-16
3980	6.02e-05
3980	0.000365601
3980	0.00034553
3990	0.000325458
3990	0.000454096
4000	0.000333664
4000	0.000265253

## Sheet: Figure2D
Figure2D_Micro-FTIR spectrum
Wavenumber (cm-1)	Absorbance
674.99	0.0262994
678.85	0.0253078
682.71	0.0253771
686.56	0.0255799
690.42	0.0264927
694.28	0.0267373
698.13	0.0271003
701.99	0.0274303
705.85	0.0279125
709.71	0.0285268
713.56	0.0290192
717.42	0.0288447
721.28	0.0291252
725.13	0.0293643
728.99	0.030064
732.85	0.0304954
736.71	0.0310025
740.56	0.0315287
744.42	0.032677
748.28	0.0335824
752.13	0.0344358
755.99	0.034729
759.85	0.03566
763.71	0.036486
767.56	0.0370872
771.42	0.0373687
775.28	0.0378365
779.13	0.0379369
782.99	0.0379216
786.85	0.0379355
790.7	0.038497
794.56	0.0389729
798.42	0.0389576
802.28	0.0384609
806.13	0.0380692
809.99	0.0375967
813.85	0.037041
817.7	0.036082
821.56	0.0359519
825.42	0.0356232
829.28	0.0351783
833.13	0.033623
836.99	0.0321081
840.85	0.0310265
844.7	0.0303011
848.56	0.0287915
852.42	0.0271492
856.28	0.0260352
860.13	0.0255495
863.99	0.02499
867.85	0.0248616
871.7	0.0250316
875.56	0.02574
879.42	0.0257783
883.28	0.0260638
887.13	0.0261899
890.99	0.0268006
894.85	0.0279193
898.7	0.029347
902.56	0.0293646
906.42	0.0273805
910.27	0.0246849
914.13	0.0219661
917.99	0.0192825
921.85	0.0171274
925.7	0.0150075
929.56	0.0131492
933.42	0.0102105
937.27	0.00794212
941.13	0.00548619
944.99	0.00306406
948.85	0.000972697
952.7	-2.78e-17
956.56	9.61e-05
960.42	0.00256915
964.27	0.00487845
968.13	0.00643044
971.99	0.00739592
975.85	0.00894037
979.7	0.0113326
983.56	0.0153024
987.42	0.0203304
991.27	0.0227974
995.13	0.0234527
998.99	0.0236838
1002.85	0.0241578
1006.7	0.0242387
1010.56	0.0262605
1014.42	0.0259491
1018.27	0.0256354
1022.13	0.0262478
1025.99	0.0260718
1029.85	0.0258958
1033.7	0.0273542
1037.56	0.0271682
1041.42	0.0270402
1045.27	0.0266814
1049.13	0.0263354
1052.99	0.0257492
1056.84	0.0252902
1060.7	0.024985
1064.56	0.0249871
1068.42	0.0249892
1072.27	0.0256523
1076.13	0.0257585
1079.99	0.0277369
1083.84	0.0276388
1087.7	0.0275407
1091.56	0.0285537
1095.42	0.0283799
1099.27	0.028211
1103.13	0.0264768
1106.99	0.0258741
1110.84	0.0248409
1114.7	0.024704
1118.56	0.0245671
1122.42	0.0255366
1126.27	0.0255561
1130.13	0.0275202
1133.99	0.0272285
1137.84	0.0269367
1141.7	0.025749
1145.56	0.0251188
1149.42	0.0244885
1153.27	0.0220911
1157.13	0.0215104
1160.99	0.0211575
1164.84	0.0211753
1168.7	0.0211931
1172.56	0.0220875
1176.41	0.0222101
1180.27	0.0218562
1184.13	0.0210707
1187.99	0.0202852
1191.84	0.0177476
1195.7	0.0169443
1199.56	0.0161455
1203.41	0.0141244
1207.27	0.0136889
1211.13	0.0115837
1214.99	0.011257
1218.84	0.0109591
1222.7	0.010814
1226.56	0.0109815
1230.41	0.0120371
1234.27	0.0126148
1238.13	0.0132892
1241.99	0.0143526
1245.84	0.0151037
1249.7	0.0158646
1253.56	0.0172312
1257.41	0.0179373
1261.27	0.0191696
1265.13	0.0197882
1268.99	0.020409
1272.84	0.0187872
1276.7	0.0189011
1280.56	0.016766
1284.41	0.0167162
1288.27	0.0166599
1292.13	0.014328
1295.98	0.0141821
1299.84	0.0140371
1303.7	0.0128877
1307.56	0.0137023
1311.41	0.0157088
1315.27	0.01692
1319.13	0.0181313
1322.98	0.018605
1326.84	0.0190419
1330.7	0.0194766
1334.56	0.0202383
1338.41	0.0209999
1342.27	0.0198583
1346.13	0.0202458
1349.98	0.0205039
1353.84	0.0214509
1357.7	0.0223979
1361.56	0.0239357
1365.41	0.0249083
1369.27	0.0258809
1373.13	0.0292349
1376.98	0.0301091
1380.84	0.031486
1384.7	0.0314323
1388.56	0.0313786
1392.41	0.0291808
1396.27	0.0289109
1400.13	0.0250308
1403.98	0.0254385
1407.84	0.0258428
1411.7	0.0264627
1415.55	0.0272071
1419.41	0.0279516
1423.27	0.0298846
1427.13	0.0310482
1430.98	0.0321494
1434.84	0.0318847
1438.7	0.0316199
1442.55	0.0311825
1446.41	0.0315062
1450.27	0.0316835
1454.13	0.0310462
1457.98	0.0303897
1461.84	0.0284569
1465.7	0.0287691
1469.55	0.0290779
1473.41	0.0205388
1477.27	0.0186076
1481.13	0.0130087
1484.98	0.0123383
1488.84	0.0116536
1492.7	0.0117343
1496.55	0.0126312
1500.41	0.0156406
1504.27	0.0165668
1508.13	0.0175177
1511.98	0.0201026
1515.84	0.0204581
1519.7	0.0208416
1523.55	0.0136117
1527.41	0.0129502
1531.27	0.010831
1535.12	0.0111243
1538.98	0.0114207
1542.84	0.0084088
1546.7	0.00812013
1550.55	0.00879979
1554.41	0.00766841
1558.27	0.00651377
1562.12	0.00578591
1565.98	0.00693374
1569.84	0.00808221
1573.7	0.0118268
1577.55	0.0128334
1581.41	0.0154574
1585.27	0.0171605
1589.12	0.0188635
1592.98	0.0264659
1596.84	0.0279366
1600.7	0.034175
1604.55	0.035188
1608.41	0.0362008
1612.27	0.0386257
1616.12	0.0396413
1619.98	0.0407773
1623.84	0.0415323
1627.7	0.0422874
1631.55	0.0441901
1635.41	0.044588
1639.27	0.0449859
1643.12	0.0476899
1646.98	0.0482547
1650.84	0.0446894
1654.69	0.0453017
1658.55	0.045914
1662.41	0.04483
1666.27	0.0445212
1670.12	0.037799
1673.98	0.0377153
1677.84	0.0376316
1681.69	0.0351214
1685.55	0.0336499
1689.41	0.0321783
1693.27	0.0310131
1697.12	0.0312607
1700.98	0.0286254
1704.84	0.0298884
1708.69	0.0311514
1712.55	0.0365694
1716.41	0.0384139
1720.27	0.0466167
1724.12	0.0485605
1727.98	0.0505043
1731.84	0.0550046
1735.69	0.0555695
1739.55	0.0561343
1743.41	0.0512023
1747.27	0.0501353
1751.12	0.0340384
1754.98	0.032354
1758.84	0.030645
1762.69	0.0219875
1766.55	0.0205345
1770.41	0.00936772
1774.26	0.00879261
1778.12	0.00820619
1781.98	0.00609582
1785.84	0.00567738
1789.69	0.00525092
1793.55	0.00340326
1797.41	0.00321145
1801.26	0.00214784
1805.12	0.00205968
1808.98	0.00196962
1812.84	0.00129842
1816.69	0.0012783
1820.55	0.000991025
1824.41	0.000636522
1828.26	0.000276323
1832.12	-5.55e-17
1835.98	0.000343991
1839.84	0.000682607
1843.69	0.000938948
1847.55	0.000701168
1851.41	0.000756505
1855.26	0.000865672
1859.12	0.000972939
1862.98	0.00155618
1866.84	0.0016588
1870.69	0.00122695
1874.55	0.0013276
1878.41	0.00142634
1882.26	0.00198834
1886.12	0.00197458
1889.98	0.0029663
1893.83	0.00318096
1897.69	0.00339149
1901.55	0.00383563
1905.41	0.00409608
1909.26	0.00435141
1913.12	0.00569059
1916.98	0.0056943
1920.83	0.00586118
1924.69	0.006106
1928.55	0.00634535
1932.41	0.00742176
1936.26	0.00753521
1940.12	0.00881294
1943.98	0.00867341
1947.83	0.00853356
1951.69	0.00922553
1955.55	0.00936286
1959.41	0.00949532
1963.26	0.0115526
1967.12	0.0115052
1970.98	0.0118315
1974.83	0.0113381
1978.69	0.0108448
1982.55	0.010354
1986.41	0.0103458
1990.26	0.011289
1994.12	0.0109885
1997.98	0.010688
2001.83	0.0106636
2005.69	0.0106963
2009.55	0.0107247
2013.4	0.0119089
2017.26	0.0118079
2021.12	0.0124401
2024.98	0.0125542
2028.83	0.0126682
2032.69	0.0123007
2036.55	0.0119027
2040.4	0.0113219
2044.26	0.0107961
2048.12	0.0102703
2051.98	0.009438
2055.83	0.0091694
2059.69	0.00890079
2063.55	0.00794238
2067.4	0.00758841
2071.26	0.00689332
2075.12	0.00667373
2078.98	0.00645479
2082.83	0.00645773
2086.69	0.00624484
2090.55	0.00645981
2094.4	0.00646685
2098.26	0.00647423
2102.12	0.0058386
2105.98	0.00540056
2109.83	0.00496443
2113.69	0.00560871
2117.55	0.00554073
2121.4	0.00626101
2125.26	0.00636703
2129.12	0.00647495
2132.97	0.00839143
2136.83	0.00859718
2140.69	0.00921532
2144.55	0.00918261
2148.4	0.00915405
2152.26	0.00993348
2156.12	0.00994001
2159.97	0.00944202
2163.83	0.00928045
2167.69	0.00912049
2171.55	0.00895551
2175.4	0.0087835
2179.26	0.00861696
2183.12	0.00722489
2186.97	0.00680005
2190.83	0.00575216
2194.69	0.0054585
2198.55	0.00516516
2202.4	0.00496852
2206.26	0.00499492
2210.12	0.00524491
2213.97	0.00522332
2217.83	0.00520174
2221.69	0.00455243
2225.54	0.00438028
2229.4	0.00420814
2233.26	0.00357286
2237.12	0.00357601
2240.97	0.0029538
2244.83	0.00286593
2248.69	0.00277806
2252.54	0.00271977
2256.4	0.00259667
2260.26	0.00225385
2264.12	0.00211601
2267.97	0.00197817
2271.83	0.0012864
2275.69	0.00114888
2279.54	0.00101137
2283.4	0.000492406
2287.26	0.000480061
2291.12	0.000474087
2294.97	0.000482503
2298.83	0.000490919
2302.69	0.000742102
2306.54	0.000857158
2310.4	0.000770472
2314.26	0.000608362
2318.12	0.000446252
2321.97	0.000130619
2325.83	9.02e-05
2329.69	4.9e-05
2333.54	0.000268287
2337.4	0.000269094
2341.26	4.16e-05
2345.12	2.1e-05
2348.97	-2.78e-17
2352.83	0.000791013
2356.69	0.000967676
2360.54	0.00151108
2364.4	0.00157826
2368.26	0.00164545
2372.11	0.00176808
2375.97	0.00183532
2379.83	0.00190256
2383.69	0.00155166
2387.54	0.00136243
2391.4	0.0009963
2395.26	0.0010621
2399.11	0.00112658
2402.97	0.00223211
2406.83	0.00235879
2410.69	0.00253227
2414.54	0.00261766
2418.4	0.0027037
2422.26	0.00297037
2426.11	0.00307864
2429.97	0.00335346
2433.83	0.00344039
2437.69	0.00352732
2441.54	0.00376307
2445.4	0.0038071
2449.26	0.00385114
2453.11	0.00404642
2456.97	0.00400445
2460.83	0.00403387
2464.69	0.00405645
2468.54	0.00407902
2472.4	0.00421306
2476.26	0.00414956
2480.11	0.00475977
2483.97	0.00476087
2487.83	0.00476197
2491.68	0.00480315
2495.54	0.00489051
2499.4	0.00497787
2503.26	0.00502765
2507.11	0.00507191
2510.97	0.00541575
2514.83	0.00533052
2518.68	0.00524528
2522.54	0.00513377
2526.4	0.00509173
2530.26	0.00515547
2534.11	0.00504868
2537.97	0.00494189
2541.83	0.00471068
2545.68	0.00469022
2549.54	0.00466977
2553.4	0.00480041
2557.26	0.0048231
2561.11	0.00485383
2564.97	0.00472549
2568.83	0.00459716
2572.68	0.00426752
2576.54	0.00424706
2580.4	0.00370974
2584.25	0.00358167
2588.11	0.0034536
2591.97	0.00316056
2595.83	0.0031401
2599.68	0.00311964
2603.54	0.00280717
2607.4	0.00271607
2611.25	0.0026432
2615.11	0.00259807
2618.97	0.00255294
2622.83	0.00190238
2626.68	0.001793
2630.54	0.00112828
2634.4	0.0010191
2638.25	0.000909917
2642.11	0.000745321
2645.97	0.000637535
2649.83	0.000531063
2653.68	0.000171121
2657.54	0.000195229
2661.4	8.34e-05
2665.25	4.21e-05
2669.11	1.11e-16
2672.97	0.00060842
2676.83	0.000620356
2680.68	0.000585733
2684.54	0.000639454
2688.4	0.000692188
2692.25	0.000868911
2696.11	0.00085455
2699.97	0.000951343
2703.82	0.00101956
2707.68	0.00108646
2711.54	0.00148018
2715.4	0.00153943
2719.25	0.00159736
2723.11	0.00205506
2726.97	0.00212535
2730.82	0.00255079
2734.68	0.00248911
2738.54	0.00242743
2742.4	0.00231004
2746.25	0.00224837
2750.11	0.002131
2753.97	0.00206933
2757.82	0.00200766
2761.68	0.00216032
2765.54	0.00220177
2769.4	0.00224189
2773.25	0.00239052
2777.11	0.00242635
2780.97	0.00297581
2784.82	0.00287449
2788.68	0.00277318
2792.54	0.00301329
2796.4	0.00316268
2800.25	0.00423978
2804.11	0.00430479
2807.97	0.00436747
2811.82	0.00500233
2815.68	0.00509441
2819.54	0.0051835
2823.4	0.00688896
2827.25	0.00714085
2831.11	0.00981698
2834.97	0.0101085
2838.82	0.0103927
2842.68	0.0119086
2846.54	0.0122437
2850.39	0.0149574
2854.25	0.0150073
2858.11	0.0150573
2861.97	0.0161888
2865.82	0.0164189
2869.68	0.016649
2873.54	0.0182176
2877.39	0.0182027
2881.25	0.018889
2885.11	0.0188746
2888.97	0.0188603
2892.82	0.0201164
2896.68	0.020307
2900.54	0.0210706
2904.39	0.0208305
2908.25	0.0205903
2912.11	0.0204618
2915.97	0.0203126
2919.82	0.0201633
2923.68	0.0191262
2927.54	0.0185552
2931.39	0.0178521
2935.25	0.0176904
2939.11	0.0175296
2942.96	0.0162782
2946.82	0.0157815
2950.68	0.0135192
2954.54	0.0132293
2958.39	0.0129407
2962.25	0.0120849
2966.11	0.0115352
2969.96	0.00843521
2973.82	0.00771966
2977.68	0.00700577
2981.54	0.00538621
2985.39	0.00496558
2989.25	0.00454495
2993.11	0.00341435
2996.96	0.00317091
3000.82	0.00296579
3004.68	0.00287543
3008.54	0.00278371
3012.39	0.00284887
3016.25	0.00256079
3020.11	0.00308711
3023.96	0.00314243
3027.82	0.00319534
3031.68	0.00341203
3035.54	0.00344158
3039.39	0.00346772
3043.25	0.00445837
3047.11	0.00440568
3050.96	0.00508214
3054.82	0.00514396
3058.68	0.00520399
3062.53	0.00559439
3066.39	0.00554597
3070.25	0.00641262
3074.11	0.00637687
3077.96	0.00634474
3081.82	0.00705235
3085.68	0.00718922
3089.53	0.00732902
3093.39	0.00830892
3097.25	0.00846828
3101.11	0.0101399
3104.96	0.0101334
3108.82	0.0101241
3112.68	0.0105433
3116.53	0.0104773
3120.39	0.0118755
3124.25	0.011873
3128.11	0.0118669
3131.96	0.0123491
3135.82	0.0123739
3139.68	0.0123946
3143.53	0.0132874
3147.39	0.013038
3151.25	0.013289
3155.1	0.0132804
3158.96	0.0132676
3162.82	0.0147196
3166.68	0.0145172
3170.53	0.0154288
3174.39	0.0151601
3178.25	0.0148903
3182.1	0.0149099
3185.96	0.0147251
3189.82	0.0145377
3193.68	0.0156015
3197.53	0.0152753
3201.39	0.0153609
3205.25	0.0151649
3209.1	0.014966
3212.96	0.0148918
3216.82	0.0145496
3220.68	0.0152603
3224.53	0.0149967
3228.39	0.0147331
3232.25	0.0142142
3236.1	0.0138332
3239.96	0.0142388
3243.82	0.0137013
3247.68	0.0131638
3251.53	0.0131447
3255.39	0.01282
3259.25	0.0124966
3263.1	0.0123539
3266.96	0.0120247
3270.82	0.0120783
3274.68	0.0117874
3278.53	0.0115002
3282.39	0.0110652
3286.25	0.0106705
3290.1	0.00956009
3293.96	0.00930919
3297.82	0.00906068
3301.67	0.00890117
3305.53	0.00871482
3309.39	0.00853579
3313.25	0.00806141
3317.1	0.00790235
3320.96	0.00739678
3324.82	0.00725193
3328.67	0.0071095
3332.53	0.00721651
3336.39	0.00727874
3340.25	0.00703417
3344.1	0.00698831
3347.96	0.00695736
3351.82	0.00694019
3355.67	0.00705482
3359.53	0.00717396
3363.39	0.00737826
3367.25	0.00741997
3371.1	0.00747624
3374.96	0.00773992
3378.82	0.00801182
3382.67	0.00803122
3386.53	0.00828846
3390.39	0.00923184
3394.25	0.00962322
3398.1	0.0100436
3401.96	0.0101011
3405.82	0.0107148
3409.67	0.0113383
3413.53	0.0125125
3417.39	0.0134606
3421.24	0.0142097
3425.1	0.0146217
3428.96	0.0150589
3432.82	0.0154264
3436.67	0.0163452
3440.53	0.0182196
3444.39	0.0187564
3448.24	0.0192976
3452.1	0.0196803
3455.96	0.0207754
3459.82	0.0218734
3463.67	0.0221731
3467.53	0.0227715
3471.39	0.0235894
3475.24	0.0247406
3479.1	0.0258919
3482.96	0.0270626
3486.82	0.0278633
3490.67	0.0279027
3494.53	0.0290926
3498.39	0.0302825
3502.24	0.0320439
3506.1	0.03279
3509.96	0.0316722
3513.81	0.0327295
3517.67	0.0337869
3521.53	0.0358021
3525.39	0.0369766
3529.24	0.038151
3533.1	0.0357535
3536.96	0.0363923
3540.81	0.0380558
3544.67	0.0384815
3548.53	0.0389072
3552.39	0.0386747
3556.24	0.0393585
3560.1	0.0411613
3563.96	0.0406082
3567.81	0.0400466
3571.67	0.0381059
3575.53	0.0391131
3579.39	0.0401203
3583.24	0.0391179
3587.1	0.0391013
3590.96	0.0369499
3594.81	0.0370408
3598.67	0.0371216
3602.53	0.0356518
3606.39	0.036246
3610.24	0.0368958
3614.1	0.0358217
3617.96	0.0347203
3621.81	0.029157
3625.67	0.0294075
3629.53	0.0296532
3633.39	0.0248453
3637.24	0.025569
3641.1	0.0245869
3644.96	0.0231692
3648.81	0.0217228
3652.67	0.0152697
3656.53	0.0151967
3660.38	0.0132895
3664.24	0.0132838
3668.1	0.0132743
3671.96	0.0102695
3675.81	0.0088879
3679.67	0.00748217
3683.53	0.00585264
3687.38	0.00573922
3691.24	0.00202603
3695.1	0.00183226
3698.96	0.00163474
3702.81	0.0016104
3706.67	0.0019754
3710.53	0.000936677
3714.38	0.00193861
3718.24	0.00294054
3722.1	0.003365
3725.96	0.00258244
3729.81	0.00179988
3733.67	0.00276446
3737.53	0.00273286
3741.38	0.00410363
3745.24	0.00415325
3749.1	0.00420287
3752.96	0.00336448
3756.81	0.0039425
3760.67	0.00331382
3764.53	0.00295764
3768.38	0.00260145
3772.24	0.0017852
3776.1	0.00211808
3779.95	0.002542
3783.81	0.00246998
3787.67	0.00239796
3791.53	0.0026488
3795.38	0.00330704
3799.24	0.00396529
3803.1	0.00175377
3806.95	0.00101534
3810.81	0.00405246
3814.67	0.00456002
3818.53	0.00506758
3822.38	0.00276399
3826.24	0.00292506
3830.1	0.00533742
3833.95	0.00529552
3837.81	0.00525361
3841.67	0.00271135
3845.53	0.00305483
3849.38	0.00339831
3853.24	0.000218035
3857.1	0
3860.95	0.00464583
3864.81	0.00409206
3868.67	0.00353829
3872.52	0.00176103
3876.38	0.00185682
3880.24	0.00326224
3884.1	0.00285175
3887.95	0.00244126
3891.81	0.00304894
3895.67	0.00351571
3899.52	0.00398248
3903.38	0.00195373
3907.24	0.00142807
3911.1	0.00331432
3914.95	0.00341579
3918.81	0.00351726
3922.67	0.00416803
3926.52	0.00437138
3930.38	0.00359928
3934.24	0.00361959
3938.1	0.00363989
3941.95	0.00397248
3945.81	0.00389121
3949.67	0.00380994
3953.52	0.00323248
3957.38	0.00345567
3961.24	0.00333327
3965.1	0.00319128
3968.95	0.00304929
3972.81	0.00347008
3976.67	0.00330773
3980.52	0.00285627
3984.38	0.002836
3988.24	0.00281574
3992.1	0.00292458
3995.95	0.00294485
3999.81	0.00307026

[truncated: 34 more sheets: Figure2E, Figure2F, Figure2G, Figure2H, Figure3, Figure4, Figure5A, Figure5B, Figure5C, Figure5D, Figure5E, Figure5F, FigureS2_Fiber percentages, FigureS3_Comparison of conc., Figure S4 Seasonal factors, FigureS6_Sealant tar conc., FigureS7_MPs fibers composition, FigureS8_MPs percetages, Figure S9_MPs frag composition, Figure S10_Tar spectrum …]
